# Supplementary material for: Photodynamic Activation of Cholecystokinin 1 Receptor Is Conserved in Mammalian and Avian Pancreatic Acini
Source: Biomedicines. 2023 Mar 13;11(3):885. doi: 10.3390/biomedicines11030885 (PMC10046250; doi:10.3390/biomedicines11030885)
Supplement: Supplementary file 1 [file biomedicines-11-00885-s001.zip]

Archive with 1 entries (1 files):
- biomedicines-2180601-supplementary.pdf
